# Supplementary material for: Forget the Folk: Moral Responsibility Preservation Motives and Other Conditions for Compatibilism
Source: Front Psychol. 2019 Feb 7;10:215. doi: 10.3389/fpsyg.2019.00215 (PMC6374326; doi:10.3389/fpsyg.2019.00215)
Supplement: Supplementary file 1 [file Data_Sheet_1.ZIP]

Archive with 14 entries (13 files):
- FTF data/
- FTF data/Studies 5 and 6 syntax.sps
- FTF data/Study 1 data.sav
- FTF data/Study 1 syntax.sps
- FTF data/Study 2 data.sav
- FTF data/Study 2 syntax.sps
- FTF data/Study 3a data.sav
- FTF data/Study 3a syntax.sps
- FTF data/Study 3b data.sav
- FTF data/Study 3b syntax.sps
- FTF data/Study 4 data.sav
- FTF data/Study 4 syntax.sps
- FTF data/Study 5 data.sav
- FTF data/Study 6 data.sav
