# Supplementary material for: Forget the Folk: Moral Responsibility Preservation Motives and Other Conditions for Compatibilism
Source: Front Psychol. 2019 Feb 7;10:215. doi: 10.3389/fpsyg.2019.00215 (PMC6374326; doi:10.3389/fpsyg.2019.00215)
Supplement: Supplementary file 1 [file Data_Sheet_1.ZIP › FTF data/Studies 5 and 6 syntax.sps]

* Encoding: UTF-8.


***STUDY 5 SYNTAX***

**MAIN SINGLE SAMPLE T-TESTS RELATIVE TO MIDPOINT AND ZERO, AND CORRELATIONS***

T-TEST
  /TESTVAL=50.5
  /MISSING=ANALYSIS
  /VARIABLES=Det_Agree_1 Soul_Agree_1 Compat_1
  /CRITERIA=CI(.95).

T-TEST
  /TESTVAL=0
  /MISSING=ANALYSIS
  /VARIABLES=Compat_1
  /CRITERIA=CI(.95).

CORRELATIONS
  /VARIABLES=Compat_1 Soul_Agree_1 Det_Agree_1
  /PRINT=TWOTAIL NOSIG
  /MISSING=PAIRWISE.


**COMPREHENSION FILTERS***

USE ALL.
COMPUTE filter_$=(ComCh1 = 1).
VARIABLE LABELS filter_$ 'ComCh1 = 1 (FILTER)'.
VALUE LABELS filter_$ 0 'Not Selected' 1 'Selected'.
FORMATS filter_$ (f1.0).
FILTER BY filter_$.
EXECUTE.

USE ALL.
COMPUTE filter_$=(ComCh2 = 2).
VARIABLE LABELS filter_$ 'ComCh1 = 1 (FILTER)'.
VALUE LABELS filter_$ 0 'Not Selected' 1 'Selected'.
FORMATS filter_$ (f1.0).
FILTER BY filter_$.
EXECUTE.


FILTER OFF.
USE ALL.
EXECUTE.


***STUDY 6 SYNTAX***


GLM Prim_FW Prim_Conc Hum_FW Hum_Conc BY Arg_FW
  /METHOD=SSTYPE(3)
  /INTERCEPT=INCLUDE
  /PRINT=DESCRIPTIVE ETASQ
  /CRITERIA=ALPHA(.05)
  /DESIGN= Arg_FW.
