# Supplementary material for: Forget the Folk: Moral Responsibility Preservation Motives and Other Conditions for Compatibilism
Source: Front Psychol. 2019 Feb 7;10:215. doi: 10.3389/fpsyg.2019.00215 (PMC6374326; doi:10.3389/fpsyg.2019.00215)
Supplement: Supplementary file 1 [file Data_Sheet_1.ZIP › FTF data/Study 2 syntax.sps]

* Encoding: UTF-8.


***MULTINOMIAL LOGISTIC REGRESSIONS ON WHETHER FREE WILL TYPE IS SUFFICIENT FOR MORAL RESPONSIBILITY***

NOMREG morresp (BASE=FIRST ORDER=ASCENDING) BY FWCondition Good_dummy Bad_dummy FWCondxGood FWCondxBad    
  /CRITERIA CIN(95) DELTA(0) MXITER(100) MXSTEP(5) CHKSEP(20) LCONVERGE(0) PCONVERGE(0.000001) 
    SINGULAR(0.00000001)
  /MODEL
  /STEPWISE=PIN(.05) POUT(0.1) MINEFFECT(0) RULE(SINGLE) ENTRYMETHOD(LR) REMOVALMETHOD(LR)
  /INTERCEPT=INCLUDE
  /PRINT=CELLPROB PARAMETER SUMMARY LRT CPS STEP MFI.

**WITHOUT INTERACTION BETWEEN DUMMYS and CONDITION**

NOMREG morresp (BASE=FIRST ORDER=ASCENDING) BY FWCondition Good_dummy Bad_dummy
  /CRITERIA CIN(95) DELTA(0) MXITER(100) MXSTEP(5) CHKSEP(20) LCONVERGE(0) PCONVERGE(0.000001) 
    SINGULAR(0.00000001)
  /MODEL
  /STEPWISE=PIN(.05) POUT(0.1) MINEFFECT(0) RULE(SINGLE) ENTRYMETHOD(LR) REMOVALMETHOD(LR)
  /INTERCEPT=INCLUDE
  /PRINT=CELLPROB PARAMETER SUMMARY LRT CPS STEP MFI.


**COMPREHENSION FILTER**

USE ALL.
COMPUTE filter_$=(Comp_LibCompat = 1).
VARIABLE LABELS filter_$ 'Comp_LibCompat = 1 (FILTER)'.
VALUE LABELS filter_$ 0 'Not Selected' 1 'Selected'.
FORMATS filter_$ (f1.0).
FILTER BY filter_$.
EXECUTE.

FILTER OFF.
USE ALL.
EXECUTE.
