# Supplementary material for: Forget the Folk: Moral Responsibility Preservation Motives and Other Conditions for Compatibilism
Source: Front Psychol. 2019 Feb 7;10:215. doi: 10.3389/fpsyg.2019.00215 (PMC6374326; doi:10.3389/fpsyg.2019.00215)
Supplement: Supplementary file 1 [file Data_Sheet_1.ZIP › FTF data/Study 3a syntax.sps]

* Encoding: UTF-8.


***MULTINOMIAL LOGISTIC REGRESSIONS ON WHETHER FREE WILL TYPE IS SUFFICIENT FOR MORAL RESPONSIBILITY***


NOMREG Arg2Corr (BASE=FIRST ORDER=ASCENDING) BY Cond_Mor Cond_FW CondMorXCondFW
  /CRITERIA CIN(95) DELTA(0) MXITER(100) MXSTEP(5) CHKSEP(20) LCONVERGE(0) PCONVERGE(0.000001) 
    SINGULAR(0.00000001)
  /MODEL
  /STEPWISE=PIN(.05) POUT(0.1) MINEFFECT(0) RULE(SINGLE) ENTRYMETHOD(LR) REMOVALMETHOD(LR)
  /INTERCEPT=INCLUDE
  /PRINT=CELLPROB PARAMETER SUMMARY LRT CPS STEP MFI.


***CHI-SQUARES ON YES VS. NO RESPONSES BETWEEN ORDER CONDITION WITHIN EACH MORAL CONDITION**

USE ALL.
COMPUTE filter_$=(Arg2Corr < 3) AND (Cond_Mor = 1).
VARIABLE LABELS filter_$ 'ComOtherwise = 1 (FILTER)'.
VALUE LABELS filter_$ 0 'Not Selected' 1 'Selected'.
FORMATS filter_$ (f1.0).
FILTER BY filter_$.
EXECUTE.

CROSSTABS
  /TABLES=Arg2Corr BY Cond_FW
  /FORMAT=AVALUE TABLES
  /STATISTICS=CHISQ PHI 
  /CELLS=COUNT ROW COLUMN 
  /COUNT ROUND CELL.


*** COMPREHENSION FILTERS***

USE ALL.
COMPUTE filter_$=(ComBypass = 1).
VARIABLE LABELS filter_$ 'ComBypass = 1 (FILTER)'.
VALUE LABELS filter_$ 0 'Not Selected' 1 'Selected'.
FORMATS filter_$ (f1.0).
FILTER BY filter_$.
EXECUTE.

USE ALL.
COMPUTE filter_$=(ComOtherwise = 1).
VARIABLE LABELS filter_$ 'ComOtherwise = 1 (FILTER)'.
VALUE LABELS filter_$ 0 'Not Selected' 1 'Selected'.
FORMATS filter_$ (f1.0).
FILTER BY filter_$.
EXECUTE.

FILTER OFF.
USE ALL.
EXECUTE.
