# Supplementary material for: Forget the Folk: Moral Responsibility Preservation Motives and Other Conditions for Compatibilism
Source: Front Psychol. 2019 Feb 7;10:215. doi: 10.3389/fpsyg.2019.00215 (PMC6374326; doi:10.3389/fpsyg.2019.00215)
Supplement: Supplementary file 1 [file Data_Sheet_1.ZIP › FTF data/Study 3b syntax.sps]

* Encoding: UTF-8.


***MULTINOMIAL LOGISTIC REGRESSIONS ON WHETHER FREE WILL TYPE IS SUFFICIENT FOR MORAL RESPONSIBILITY***

NOMREG Arg2_Corr (BASE=FIRST ORDER=ASCENDING) BY Cond_FW
  /CRITERIA CIN(95) DELTA(0) MXITER(100) MXSTEP(5) CHKSEP(20) LCONVERGE(0) PCONVERGE(0.000001) 
    SINGULAR(0.00000001)
  /MODEL
  /STEPWISE=PIN(.05) POUT(0.1) MINEFFECT(0) RULE(SINGLE) ENTRYMETHOD(LR) REMOVALMETHOD(LR)
  /INTERCEPT=INCLUDE
  /PRINT=CELLPROB PARAMETER SUMMARY LRT CPS STEP MFI.


***THOUGHT ANALYSES***

T-TEST GROUPS=Cond_FW(0 1)
  /MISSING=ANALYSIS
  /VARIABLES= AssertFW AssertResp AssertNoDeterm AssertGutCompat AssertArgsOppose Thoughts_ArgUnrel Thoughts_NoUnderstand
  /CRITERIA=CI(.95).


T-TEST GROUPS=Arg2_Corr(1 2)
  /MISSING=ANALYSIS
  /VARIABLES=AssertFW AssertResp AssertNoDeterm Gut SuppOpp Thoughts_ArgUnrel 
    Thoughts_NoUnderstand
  /CRITERIA=CI(.95).


***COMPREHENSION FILTERS***


FILTER OFF.
USE ALL.
EXECUTE.

USE ALL.
COMPUTE filter_$=(ComBypass = 1).
VARIABLE LABELS filter_$ 'ComBypass = 1 (FILTER)'.
VALUE LABELS filter_$ 0 'Not Selected' 1 'Selected'.
FORMATS filter_$ (f1.0).
FILTER BY filter_$.
EXECUTE.

USE ALL.
COMPUTE filter_$=(ComOtherwise = 1).
VARIABLE LABELS filter_$ 'ComOtherwise = 1 (FILTER)'.
VALUE LABELS filter_$ 0 'Not Selected' 1 'Selected'.
FORMATS filter_$ (f1.0).
FILTER BY filter_$.
EXECUTE.


**HOW THOUGHT VARIABLES WERE COMPUTED**

Compute Thoughts_PreDet_rev = (8 - Thoughts_PreDet).
Compute Thoughts_NotFW_rev = (8 - Thoughts_NotFW).
Compute Thoughts_GutNotComp_rev = (8 - Thoughts_GutNotComp).
Compute Thoughts_ArgSupp_rev = (8 - Thoughts_ArgSupp).
Compute Thoughts_NotResp_rev = (8 - Thoughts_NotResp).
Execute.
Compute AssertNoDeterm = (Thoughts_PreDet_rev + Thoughts_NotPreDet)/2.
Compute AssertFW = (Thoughts_NotFW_rev + Thoughts_FW)/2.
Compute AssertGutCompat = (Thoughts_GutNotComp_rev + Thoughts_GutComp)/2.
Compute AssertArgsOppose = (Thoughts_ArgSupp_rev + Thoughts_ArgOpp)/2.
Compute AssertResp = (Thoughts_NotResp_rev + Thoughts_AreResp)/2.
Execute.


DO IF  (Arg2_Corr = 1).
RECODE Thoughts_GutComp (1=1) (2=2) (3=3) (4=4) (5=5) (6=6) (7=7) (8=8) (9=9) (ELSE=SYSMIS) INTO Gut.
End if.
DO IF  (Arg2_Corr = 2).
RECODE Thoughts_GutNotComp (1=1) (2=2) (3=3) (4=4) (5=5) (6=6) (7=7) (8=8) (9=9) (ELSE=SYSMIS) INTO Gut.
END IF.
EXECUTE.

DO IF  (Arg2_Corr = 1).
RECODE Thoughts_ArgSupp (1=1) (2=2) (3=3) (4=4) (5=5) (6=6) (7=7) (8=8) (9=9) (ELSE=SYSMIS) INTO SuppOpp.
End if.
DO IF  (Arg2_Corr = 2).
RECODE Thoughts_ArgOpp (1=1) (2=2) (3=3) (4=4) (5=5) (6=6) (7=7) (8=8) (9=9) (ELSE=SYSMIS) INTO SuppOpp.
END IF.
EXECUTE.
