# Supplementary material for: Forget the Folk: Moral Responsibility Preservation Motives and Other Conditions for Compatibilism
Source: Front Psychol. 2019 Feb 7;10:215. doi: 10.3389/fpsyg.2019.00215 (PMC6374326; doi:10.3389/fpsyg.2019.00215)
Supplement: Supplementary file 1 [file Data_Sheet_1.ZIP › FTF data/Study 4 syntax.sps]

* Encoding: UTF-8.

***PAIRED SAMPLE T-TESTS**

T-TEST PAIRS=T1_FW WITH T2_FW (PAIRED)
  /CRITERIA=CI(.9500)
  /MISSING=ANALYSIS.

T-TEST PAIRS=T1_MR WITH T2_MR (PAIRED)
  /CRITERIA=CI(.9500)
  /MISSING=ANALYSIS.


**COMPREHENSION FILTERS**

USE ALL.
COMPUTE filter_$=(CCOtherwise = 1).
VARIABLE LABELS filter_$ 'ComCh1 = 1 (FILTER)'.
VALUE LABELS filter_$ 0 'Not Selected' 1 'Selected'.
FORMATS filter_$ (f1.0).
FILTER BY filter_$.
EXECUTE.

USE ALL.
COMPUTE filter_$=(CCBypass = 1).
VARIABLE LABELS filter_$ 'ComCh1 = 1 (FILTER)'.
VALUE LABELS filter_$ 0 'Not Selected' 1 'Selected'.
FORMATS filter_$ (f1.0).
FILTER BY filter_$.
EXECUTE.

FILTER OFF.
USE ALL.
EXECUTE.
